# Supplementary material for: Residual clinical damage after COVID-19: A retrospective and prospective observational cohort study
Source: PLoS One. 2020 Oct 14;15(10):e0239570. doi: 10.1371/journal.pone.0239570 (PMC7556454; doi:10.1371/journal.pone.0239570)
Supplement: S1 Dataset — (XLSX) [file pone.0239570.s001.xlsx]

## Sheet: Foglio1
Patient number	Age	NIV	bmi_0	Sex	Ethnicity	HTN	CAD	DSM5	DM	COPD	CKD	NPL	Hospitalisation	ICU	PaO2FiO2	ARDS	Body temp	WBC	PLTs	Neutrophils	Hb	Lymphocytes	AST	ALT	LDH	PCR	eGFR	SBP	DBP	HR	SatO2	RR	LOS in hospitalised	time from hosp.admission to FU	time from hosp disch to FU	MNAmini	VAS	MMRC	Uncontr.BP	MOCA<24	IRS	STAI	IES_R	WHOQOL_TOT	WHOQOL_phys	WHOQOL_PSY	WHOQOL_social	WHOQOL_environ
1	63	0	16.937	2	1	0	0	1	0	1	0	0	1	0			38.5	4.8	230	2.7	14.2	1.8	29	21		14.8	68.27	144	82	82	95	18	6	51	44	8	50	0	0	1	0	1	0	91	14.86	15.33	13.33	12.5
2	81	1	17.147	1	1	1	0	0	0	1	0	0	1	0	240	1	38	11.5	299	10.4	11.4	0.6	48	25	232	149	72.91	150	70	60	99	12	2	35	31	4	60	1	0	1	1	1	0	105	15.43	16.67	16	18
3	67	0	17.577	1	1	0	0	0	0	0	0	1	0	0	300	0	36	4	256	2.9	9.9	0.7	55	30	323	100	93.4	122	75	73	100			21	21	9	80	0	1	0	0	0	0	106	17.14	14.67	18.67	16.5
4	36	0	19.706	2	1	0	0		0	0	0	0	1	0				3.7	193	1.7								110	65	70	97	18	2	44	41	10	70	1	0	0	1	1	0	82	12.57	12	10.67	13.5
5	48	1	19.805	1	1	1	0	0	0	0	0	0	1	0	65	1	39.2	6.8	175	5.6	12.9	0.9	31	38	456	51.4	71.8	123	83	80	97	16	11	50	38	14	75	1	0	0	0	0	0	105	16	17.33	18.67	14.5
6	30	0	19.922	2	1	0	0	1	0	0	0	0	0	0	492.86	0	38.1	6.1	318	4	14.8	2.6	21	22	190	0.4	117.19	138	89	130	100	10		37	37	8	75	1	0	0	1	1	1	87	12	11.33	14.67	15.5
7	57	0	19.955	2	1	0	0	0	0	0	0	0	0	0	338.57	0	39.5	3.6	236	2.2	15	1	54	23	570	14.3	78.53	125	69	81	98	14		34	34	7	90	1	0	0	0	1	0	92	14.85	13.33	14.66	13.5
8	34	0	20.006	2	1	0	0	1	0	0	0	0	0	0	474.29	0	36	3.9	156	2.1	13.4	1	27	16	256	3.5	115.05	130	71	88	98			37	37	6	70	0	0	0	0	1	1	84	13.71	10.67	12	14
9	47	0	20.55	2	1	0	0	1	0	0	0	0	0	0	455.71	0	36	4.2	289	2.6	11.6	0.9	23	19	194	18	104	109	76	72	99	17		25	25	8	100	2	0	0	0	1	1	103	16	14.67	16	16
10	80	0	20.761	2	1	0	0	0	0	0	0	0	1	0	314.29	0	37.1	5.3	255	3.9	14.5	1	47	22		14.8	64.01	150	80	80	96		7	37	29	7	87.5		0	0	0	0	1	96	14.28	14.67	16	15
11	58.3151	0	21.201	1	1	0	0	1	0	0	0	0	0	0	454.29	0	36	2.4	185	1.6	15.6	0.5	27	18	232	73.4	60.01	147	86	51	99	14		40	40	12	70	0	1	0	1	1	0	87	16	10	12	13.5
12	49	0	21.296	2	1	0	0		0	0	0	0	1	0														110	74	72	99	18	3	24	21	11	100	1	0
13	47	0	21.562	1	1	0	0	0	0	0	0	0	1	0	327.62	0		4.3	141	2.8	15.6	0.9	34	22	373	8.7		129	82	61	98	13	5	40	34	10	97	0	0	0	0	0	0	111	18.86	15.33	14.67	18
14	67	0	22.058	1	1	1	0		0	0	0	0	1	0	144.25	1	38.5	9.9	199	8.2	15.1	0.9	33	29	330	85.2	62.83	148	72	62	98		8	28	19	8	100	0	1
15	76	0	22.498	1	1	0	0	0	0	0	0	0	0	0			36.6	4.1	130	2.7	14.1	1	36	51		4.1	83.83	142	75	79	99	20		33	32	13			0		1
16	57	0	22.84	1	1	1	0	0	0	0	0	0	1	0	338.1	0	38.5	6	186	4.7	15.5	0.7	27	20	272	18.6	74.95	130	84	99	98	18	15	38	22	10	75	1	0	0	0	0	0	73	10.86	13.33	5.33	11
17	61	0	22.84	1	1	0	0	0	0	0	0	0	1	0				4.6	164	2.9								105	67	70		15	6	37	30	13	90		0	0	0	0	0	118	17.14	18.67	18.67	19
18	66	0	23.039	1	1	0	0	1	0	0	0	0	1	0	324.76	0	37.2	8.6	223	7.9	15.3	1.2	35	46	218	4.4	89.51	134	81	86	99	16	13	31	17	9	70	0	0		1	0	0	100	16.57	14	16	15
19	69	0	23.14	2	1	0	0	1	0	0	0	0	1	0	317.62	0	37.5	5.8	239	4	13	1.2	54	68	510	29.3	67.25	146	78	59	96		3	44	39	9	90	2	0	0	1	1	1	92	14.29	13.33	16	13.5
20	57	0	23.191	2	1	0	0	0	1	0	0	0	1	0				7.4	231									120	80	70	97	15	5	41	34	7	100		0	0	0	0	0	104	13.14	17.33	17.33	16.5
21	74	0	23.389	1	1	1	0	0	0	0	0	0	1	0	300	0	38	4.8	170	2.8	15.1	1.3	30	22		23.5	68.02	130	80	90	96		14	32	17	10	75	0	0	1	1	0	0	100	14.86	14	16	16.5
22	61	0	23.408	1	1	0	0	1	0	0	0	0	0	0	352.38	0	38.3	4.6	195	3.2	15.3	1	26	21		30.8	59.44	137	85	64	97	16		33	33	8	75		0		0			83	13.15	12.67	10.67	13
23	86	0	23.437	2	1	1	0	0	0	0	0	0	1	0	233.33	1	37.5	4.9	354	3.5	14.6	0.9	37	19	359	49.9	80.65						7	33	24	11			1	1	0	0	0	78	12	14	4	12.5
24	48	0	23.457	1	1	0	0		0	0	0	1	1	0	414.29	0	39				9.7	0.2	28	57	162	169.8	89.69	143	83	69	99		6	21	14	14			0
25	52	1	23.533	1	1	0	0	1	0	0	0	0	1	0	242.86	1	39	13.2	191	12.3	10.4	0.6	26	18	471	185.7	73.53						13	35	20	9			1	0	0	1	0	100	16	12.67	14.67	17
26	61	0	23.567	1	1	0	1	1	0	0	0	0	0	0	409.52	0	38.3	4.6	139	2.8	14	1.4	22	17	735	10.2	72.87	125	75	86	96	18		31	35	6	75	1	0	1	1	1	1	87	14.28	12.67	13.33	13
27	40	0	23.588	1	1	0	0	0	1	0	0	0	1	0	297.62	1	38.5	9.9	173	8.8	12	1	29	26	410	152.2	114.12	150	100	120	100		5	27	20	10	100		1
28	30.4493	0	23.828	2	2	0	0	0	0	0	0	0	0	0	480.95	0	37.7	5.8	271	4	13.5	1.3	29	39	224	3.8	120.37	100	70	85	99	16		26	25	12	90	0	0	0	1	0	1	105	16.57	15.33	16	16.5
29	53	0	23.888	1	1	0	0	1	0	0	0	0	0	0	366.19	0	37.9	10.9	366		15	1.5	37	68	293	22.3	72.25	140	90	73	99	17		39	39	8	80	0	0	0	0	0	0	118	17.14	19.33	20	18
30	47	0	23.959	1	1	0	0	1	0	0	0	0	1	0			38.5	4.4	194	2.6	13.9	1.4	67	71		25.7	85.1	115	65	73		15	8	37	28	11	95		1	0	1	1	0	100	15.43	14.67	14.67	16
31	71	0	24.035	2	1	0	0	1	0	0	0	0	1	0	333.33	0	37.7	4.9	209	3.2	13.9	1.3	55	35	413	7.7	90.07	145	70	97	98	14	16	44	25	9	25	3	0	1	1		1	81	11.43	12	16	12.5
32	51	0	24.088	1	1	0	0	0	0	0	0	0	0	0			38.9	7.8	243	6.2	15.6	1.2	48	68	376	60.9	124.46	148	84	115	98	15		20	18	9			1		0
33	71	1	24.093	1	1	1	0		1	0	0	0	1	0			38	5	138	3.8	11.7	0.8	28	23		71.2	60.47	133	65	80	98	12	27	50	23	11	100	0	0	1
34	49.8438	0	24.152	1	1	0	0	0	0	0	0	0	0	0	341.9	0	36.7	6.3	157		17.4		82	76	394	4.6	90.75	129	90	71	99			30	28	13			1		0			99	15.43	16	16	16.5
35	61	1	24.163	1	1	0	0		0	0	0	0	1	0	323.33	0	36	7.2	299	5.3	14.2	1.2	106	134	453	109.2	78.96	120	76	75	99	23	19	46	26	13	100	0	0	1
36	75	0	24.163	1	1	1	0	0	0	0	0	0	1	0	352.38	0	39.5	12.2	217	11.3	14.5	0.6	17	14		78.4	66.79	150	73	62	98		8	30	20	9			0		0
37	48	0	24.259	1	1	0	0	1	0	0	0	0	1	0	324.76	0	38.2	5.7	172	4.2	14.8	0.9	36	31	254	35.3	94.27	130	80	74	95		9	30	20	13			0		0
38	34.9342	0	24.618	1	1	0	0	1	0	0	0	0	0	0	400	0	37.5	7.6	256		15		37	36	208	11.8	107.42	120	84	108	99	16		22	22	14	50	1	0	0	0	0	0	109	17.14	16	20	16.5
39	62	0	24.618	1	1	0	0	0	0	0	0	0	1	0							14.9	1.2	43	45	224	8.8	85.44	145	85	85	99	12	16	53	37	11	95	1	0	0	0	0	0	110	17.14	16	14.67	18
40	76.6082	0	24.656	1	1	1	0	0	0	0	1	0	1	0	409.52	0	37	6.8	236	5.6	10	1	59	33	282	47.6	17.11	122	53	109	98	22	23	42	18	11	100		0	1			0
41	19	0	24.768	1	2	0	0		0	0	0	0	0	0	371.43	0	38.2	3.7	169	1.8	13.7	1.1	25	27	199	8.4	130.86							43	43	10			1	0
42	61	0	24.772	1	1	0	0	0	0	0	0	0	1	0	357.14	0	38.4	3.1	200	2.2	16.3	0.7	62	47	384	104.9	66.89	130	80	92	96		4	22	17	10	75		0		0	0	0	109	17.71	17.33	20	14
43	27	0	24.965	2	1	0	0	0	0	0	0	0	0	0	371.43	0	38	3.5	238	2	13.7	1.1	25	27	199	8.4	104.51	120	67	80	100			21	18	14			0		0
44	59.7342	0	24.968	1	1	0	0	0	0	0	0	0	1	0	346.67	0	36	3.5	183	2.5	10.8	0.7	32	22	241	54.2	66.8	116	59	69	98	11	16	37	20	9	65	1	0	0	0	0	0	89	14.29	14	13.33	12.5
45	73	0	25	2	1	1	1	0	0	0	0	0	0	0			37	3.9	149	2.3	12.9	1.2	43	29		34.9	60.38	150	63	59		14		32	31	9			0		1
46	49	0	25.333	2	2	0	0	0	0	0	0	0	0	0	404.76	0	38.2	6.5	288	4.2	12.6	1.7	155	176		10	113.27	114	57	79	100	15		30	29	9	80		0	1	0		0	97	17.15	16.67	14.67	12
47	51	0	25.352	1	1	0	0		0	0	0	0	1	0	314.29	0	38.9	4.2	198	2.7	14.2	0.1	36	34	252	51	92.31	144	90	77	100	14	8	47	41	12	75	1	0	1
48	39	0	25.352	1	1	0	0	0	0	0	0	0	0	0	352.38	0	38	5.2	186	4	13.3	0.7	50	56	324	98.7	105.79							33	32	12	100	0	1	0	1	1	1	79	12.57	10.67	14.67	12
49	63	0	25.398	2	1	0	0	0	0	0	0	0	1	0	249.05	1	38.1	5.5	308	4	13.2	1.1	56	64	373	68.4	86.49	132	71	72	95	16	6	27	19	11	75	0	0	0	0	0	0	109	17.14	16.67	16	17
50	56	0	25.402	1	1	0	0	0	0	0	0	0	1	0							14.1	1	42	31	247	115.2	78.97	117	70	82	99	16	3	41	38	14	80	0	0	0	0	0	0	97	16	14	16	14.5
51	70	0	25.53	2	1	1	0	1	0	0	0	0	1	0	261.9	1	37.8	5.5	197	3.7	13.6	1.4	90	78	403	18.7	88.91	128	86	82	97		8	26	16	12			1		0	1	0	99	16.57	14	16	14.5
52	68	0	25.535	1	1	0	0	0	0	0	0	0	1	0	346.67	0	37.2	8.1	277	6.8	14.3	0.9	68	36	442	127.8	93.74	127	80	79	97	12	10	29	18	13	100	0	0	0	0	0	0	114	17.14	17.33	17.33	18
53	53.3534	0	25.606	1	1	0	0	1	0	0	0	0	1	0	225	1	38	6.8	235	6.1	13.3	0.4	72	55	461	79.4	98.76						14	34	18	11			1	0	1	0	0	106	16	16.67	16	16
54	36	1	25.606	1	1	0	0		0	0	0	0	1	1	271.43	1	37.8	18	230	16	12.2	2.3	52	51	447	30.9	125.16				99		23	50	26	11	80	1	0	0			0	91	13.14	14.67	16	12.5
55	77	0	25.606	1	1	1	0	0	0	0	0	0	1	0	343.81	0	38.3	6	176	4.5	15.3	0.5	52	42		28.6	55.72	140	65	98	98	20	7	36	28	10	75	0	0	1	0	1	0	92	16	14	13.33	13
56	55	0	25.617	1	1	0	0		0	0	0	0	1	0	304.76	0	38.9	12.5	270	10.9	13	1.2	55	44	363	217.4	82.36	103	82	78	98	20	11	33	20	12	75	1	0	0	0	0	0	103	18.28	15.33	16	14.5
57	46	0	25.661	1	4	0	0		0	0	0	0	0	0	404.29	0	36.5	5.2	163	3.7	15.2	1.2	27	24	223	10.7	98.1	118	67	62	98	21		27	27	14	90		0	1
58	49	1	25.728	1	1	0	0	0	0	0	0	0	1	0	310	0	36.3	4.9	166	3.5	15.9	0.9	33	35	202	6.7	89.06	125	68	77	97		9	25	14	10	88	0	0	0	0	1	0	95	14.86	14	14.67	14.5
59	78.6767	0	25.802	2	1	0	0	0	0	0	0	0	0	0	358.1	0	38.2	3.9	148	2.9	13	0.6	45	35	225	74	91.37	162	94	110	97	32		24	23	10	75	0	0		0	1	1
60	61.2548	0	25.881	1	1	1	0	1	0	0	0	0	1	0	333.33	0	37.3	7.5	339	6.5	14.1	0.7	44	30	371	62.4	81.72	137	89	97	98		3	27	22	11	70	1	0	0	0	0	0	89	11.42	12.67	16	15.5
61	63.4932	0	26.026	2	1	1	0		0	0	0	0	1	0	300	0	36	3.6	103	2.3	12.8	1	33	43	271	23.3	86.2						7	25	17	9			1	0	1	0	0	118	17.71	17.33	17.33	19
62	53.9096	0	26.093	1	1	0	0	1	0	0	0	0	0	0			36.6	5.5	146	3.8	16	0.9	24	30		8.9	82.02	130	75	70	99	15		39	38	12	75		0	0	1	0	0	85	14.28	10.67	12	14
63	77	0	26.223	2	1	0	0	0	0	0		0	0	0	281.9	1	37.7	10.4	385	7.8	12.1	1.2	27	26	313	79.4	85.48							32	59	14			1	0	0	1	0	91	14.85	12	16	13.5
64	65	1	26.235	1	1	0	1		0	0	0	0	1	0	257.14	1	36.9	7.2	331	5.8	14.7	1.1	51	22	401	116.5	66.41	140	70	90	96	16	17	48	29	11	85	1	0
65	47	0	26.297	1	1	1	0	1	0	0	0	0	1	0	381.9	0	36	4.4	351	3.1	12.8	1	84	66	317	37.3	103.26	135	95	72	100	16	14	33	19	11	88	1	0	0	1	0	0	102	17.14	14.67	16	15
66	60.7178	0	26.37	2	2	0	0	0	0	0	0	0	1	0	366.67	0	36.7	4.2	280	1.8	12.3	1.9	30	33	274	6.9	105.7	101	63	51	96	20	4	24	19	13	75	0	0	0	1	1	1	90	16	13.33	16	12
67	51	0	26.396	2	1	0	0	1	0	0	0	0	0	0	446.67	0	36	5.4	248	1.9	12.8	2.8	21	16	151	1.9	86.95	131	67	60	99	18		17	16	9	50	0	0	1	1	1	1	79	12.57	10.67	12	12.5
68	51	0	26.704	1	1	1	0		0	0	0	0	0	0	254.17	1	37.1	12.3	501	10	13.8	1.3	38	49	387	138	91.15	143	87	99	100	12		21	20	8	100		0	1
69	73	0	26.704	1	1	1	0	0	0	0	0	1	1	0			37.6	9.4	254	7.2	14.2	1.2	20	16		119.1	72.58	160	80	57	97	15	4	53	48	12	95	0	0	0	0	0	0	103	16	16.67	16	15
70	28	0	26.776	1	1	0	0	0	0	0	0	0	0	0	420.48	0	37.5	3.3	141	2	15	1.1	22	21	151	0.5	100.75	123	70	62	90	12		33	32	8	90	0	0	0	0	0	0	113	16	18	18.67	18
71	79	0	26.882	1	1	1	0	0	1	0	0	0	1	0	295.24	1	37.8	7.9	178		15.5		91	33	513	78.3	73.94	165	85	82	100	12	14	48	33	9	75	1	0	0	0	0	0	95	13.14	15.33	14.67	15
72	46	0	26.99	1	1	0	0	1	0	0	0	0	0	0			36	6.4	191	3.8	15.7	1.5	29	27	210	4.1	69.96	140	80	96	99	15		38	37	14	80		0	0	1	0	0	93	14.86	13.33	13.33	14.5
73	61	0	27.005	2	1	1	0	0	0	0	0	0	1	0	227.14	1	38.5	6.3	267	5.3	14.1	0.7	92	72		112.1	94.26	159	87	65	97		7	29	20	11	75		0		0			114	16.57	17.33	20	17.5
74	53	0	27.042	1	1	0	0	0	0	0	0	0	1	0	266.67	1	38.8	5.2	175	4	16.2	1	99	105	539	46.1	71.5	110	70	68	98	18	11	29	17	11	100	0	0	0	1	0	0	128	18.56	20	20	20
75	69	0	27.042	1	1	0	0	0	0	0	0	0	1	0			38.5	4	162	2.7	16	0.7	23	42		2.7	57.27	145	78	63	98	14	23	42	18	8	75	1	0	0	1	0	0	103	12	16.67	17.33	18
76	81	0	27.042	1	1	1	1	0	0	0	0	0	1	0			36				14.1	0.9	25	10	194	57.4	75.73	145	75	55	97	19	15	41	26	12	90	1	0	0	1	0	0	99	16.57	13.33	16	15
77	55	0	27.055	2	1	0	0	0	0	0	0	0	1	0	251.43	1	39	3.7	179	2.1	13.6	1.4	35	19	282	31.3	102.94	100	65	86	100	22	14	38	22	13	50	0	0	1	0	1	0	104	16.57	14.67	17.33	16
78	35.0548	0	27.142	2	2	0	0	1	0	0	0	0	0	0	317.62	0	39.4	4.1	182	2.7	13.6	1.2	39	22	253	15.4	107	120	75	86	100	22		27	27	12	75	2	0	1	1	1	1	80	12	1	13.33	10
79	42	0	27.167	1	1			0				0	1	0														146	90	82	98	18	8	43	35	11	100	0	0	0	0	0	0	118	18.28	19.33	16	17.5
80	46.3452	0	27.174	2	1	0	0	0	0	0	0	0	0	0	314.76	0	37.5	6.4	195	4.5	15.4	1.4	47	51	316	17.6	105.5	136	78	70	97	20		22	22	12	75		0	0	0	1	1	85	12.57	12.67	17.33	12
81	77	0	27.181	1	1	0	0	0	0	0	0	0	1	0	252.38	1	37.2	8	436	5.9	14.7	1	56	66	369	103.3	84.46	145	77	88	98	22	7	27	18	7	75	0	0	0
82	74	0	27.245	2	1	1	0	1	0	0	0	0	1	0	289.52	1	38.5	13.9	141	11.8	13.6	1.4	27	15	303	248	61.53	138	83	96	98	21	12	30	16	8	75	0	0	1	1		0	87	12.57	12.67	14.67	14.5
83	61	1	27.336	1	1	0	0		0	0	0	0	1	1	209.52	1	38.6	11.1	195	9.1	16.3	1	54	50		95.6	61.16	133	88	95			34	42	7	11	75	0	0	0	0	0	0	116	18.85	18	20	16
84	61.4603	0	27.453	1	1	1	1	0	0	0	0	0	0	0	333.81	0	37	12.4	206	10.4	15.8	1.1	65	55	462	187.1	92.85	120	75	80	99	11		23	23	11	98		0				0	111	17.14	17.33	16	17.5
85	59.4384	1	27.472	1	1	0	0	0	0	0	0	0	1	0	333.33	0	38.3	8.2	186	6.8	14.7	0.9	52	61	368	89	96.02			75	98		16	37	20	12	80	0	0	0	1	1	1	111	17.14	15.33	18.67	18
86	73	0	27.548	2	1	1	0	0	0	0	0	0	1	0	314.29	0	37.6	7.4	239	5.3	12.6	1.2	18	10	242	62.9	87.48	125	67	83	97	18	6	32	25	11	100		0	0	0	0	0	112	17.14	17.33	17.33	17.5
87	56	0	27.682	1	1	0	0	0	0	0	0	0	1	0	247.62	1	37.9	4.3	155	2.9	15.4	1	44	60	309	38.6	71.49	110	80	77	98	16	24	49	24	14	90	0	0	0	1	0	1	104	17.14	15.33	16	15.5
88	59	0	27.755	1	1	1	0	0	0	0	0	0	1	0			37.4	6.8	170	5.7	15.3	0.5	82	96	281	39.3	73.09	140	80	93	99		7	27	19	8			0		0
89	75	1	27.774	1	1	1	0	0	1	0	0	0	1	0	254.76	1	38.3	7.9	302	6.2	12.1	0.8	59	63		201.8	62.56	150	73	74	100	12	12	48	35	8	80	1	0	1	0	1	0	78	12	12	13.33	11.5
90	55	0	27.774	1	1	1	0	0	1	0	0	0	1	0	290.48	1	36.9	6.1	229	3.7	18.1	1.5	32	37	421	98.5	76.86	125	85	82	99	13	3	25	21	8	73		0	0	1	1	0
91	66	0	28.043	1	1	1	0	1	1	0	0	0	1	0	357.14	0	36.4	8.6	484	6.8	15.2	0.9	33	63		134.5	82.03	162	100	101	99	24	1	52	49	9		1	0	0	1	0	1	102	15.43	15.33	17.33	15
92	78	1	28.327	1	1	1	0	0	0	0	0	0	1	0	223.81	1	38.2				10.6	1.1	113	66	439	96.2	87.39	115	63	73	96	24	34	43	7	9	100	0	1	1	0	1	0	90	15.43	13.33	13.33	13
93	65	1	28.368	1	1	1	1	0	1	0	0	0	1	0	219.05	1	36	6.3	359	4.4	11.3	1.4	90	115	459	190.6	66.41	140	58	52	98	16	26	52	25	11	90	0	0	0	0	0	1
94	51	1	28.441	1	2	0	0	0	0	0	0	0	1	0	331.43	0	37.5	11	326		15.9		58	98	302	46	95.96						15	43	27	9			1	1	1	1	1	79	12	12.67	12	12
95	48	0	28.68	1	1	0	0		0	0	0	0	1	0	295.24	1	37.9	6.5	225	4.8	15.1	1	38	27	334	75.8	87.55	144	100	73	97		11	28	16	14	90	0	0	1
96	75	0	28.72	1	1	1	0	0	0	0	0	0	1	0	338.1	0	38	5.4	224		15.4		43	74		22.2	67.54	137	70	90	100		7	31	22	9			0		0
97	74	1	29.017	1	1	1	0		0	0	0	0	1	0	55.4	1	37.7	10.8	262	8.8	13	1.3	41	28	374	222	56.91	152	75	76	96	20	16	40	24	11	65	1	1	1
98	37	0	29.017	1	1	0	0	0	1	0	0	0	1	0	309.52	0	37.9	4.7	157	3.2	15.3	1.1	46	38	262	22.7	92.36	180	100	85	97		6	29	21	11	75	0	1	0	0	0	0	106	17.71	18.67	18.67	13
99	67	1	29.278	2	1	0	0	1	0	0	0	0	1	0	233.33	1	38	4.9	182	3.7	14.6	0.7	43	26	423	28.1	78.91						18	37	18	10			1	1	0
100	43	1	29.321	1	1	0	0	0	0	0	0	0	1	1							13.2	0.6	30	46	275	3.9							9	27	18	10			1	0	0	0	0	123	17.71	19.33	20	19
101	67.3589	0	29.385	2	1	0	0	0	1	0	0	0	1	0	271.43	1	37.8	6.9	342	4.1	12.2	2.3	52	51	447	30	91.93	135	70	80		16	5	29	22	13	100	0	0	0	0	1	1
102	60	0	29.388	1	1	1	1	0	0	0	0	0	1	0			39	4	175	2.5	15.2	1.1	41	53		21.3	97.6	140	70	80	100	11	11	46	34	13	75	1	1	0	0	0	0	94	16	14	14.67	13.5
103	44	1	29.396	1	1	0	0	1	0	0	0	0	1	0	154.44	1	39	16	338	14.7	12.9	0.8	46	33		296	106.49	130	80	70	99	20	13	41	27	11	100	0	0	0	0	0	0	102	17.71	4.67	16	13.5
104	62	1	29.412	1	1	0	0	0	0	0	0	0	1	0	83.1	1	38	3.5	152		13.8		39	39	241	11.4	74.84						20	41	20	9			1	0	0	1	0	105	16	16	16	16
105	57	0	29.65	1	1	0	0	1	0	0	0	0	1	0	380.95	0	37.5	6.8	169	4.7	17.1	0.9	36	40	330	7.8	77.52	125	85	70	97	12	24	47	22	10	75	3	0	0	0	0	0	105	15.43	16	18.67	16.5
106	51	1	29.668	1	1	1	0	0	0	0	0	0	1	0	238.1	1	37.6	8.3	128	6.8	15.5	1	126	119	529	121.7	102.39	138	87	67	100	11	11	32	20	9	90	0	0	0	0	1	0	107	16.57	16	16	17
107	66	0	29.727	1	1	1	1	0	0	0	0	0	1	0	321.43	0	36	9.4	412	6.8	15.7	1.3	33	20	439	38.6	53.36	126	76	67	96	22	4	34	28	13	100	0	0	0	0	0	0	105	17.71	16	14.67	15.5
108	53	0	29.727	1	1	0	0	0	0	0	0	0	0	0			38.1	4.4	97	3.3	12.2	0.6	24	13	211	22.8	76.24	108	75	78	97			36	36	11	70	0	0	0	0	0	0	85	14.86	12	13.33	12
109	55	0	29.744	1	1	0	0		0	0	0	0	1	0	361.9	0	38.8	7.8	294	5.6	15.9	1.6	31	32	334	19.9	88.62	141	80	90	96	22	4	28	23	8	75	0	0	1
110	55	0	29.753	1	1	0	0	0	0	0	0	0	1	0	309.05	0	39	6.4	212	4.8	14	1.3	25	18	328	136.2	88.62	125	74	68	100	15	5	25	19	9			0
111	74	0	29.756	2	1	1	0		0	0	0	0	1	0	328.57	0	40	11.2	366	8.7	10.5	1.5	34	21	249	226	34.08	146	68	88	97	16	29	51	20	12		1	1
112	47.8219	0	29.969	1	2	0	0		0	0	0	0	1	0	401.43	0	37	4.8	236	2.8	14.4	1.5	37	30	328	80.8	111.73	125	75	60	98	15	10	27	15	9	75		0	0
113	68	0	30.043	2	1	0	0	0	0	0	0	0	1	0	252.38	1	38.5	2.7	100	1	9.3	1.5	27	14	421	121.3	22.49	124	97	102	99	14	11	30	17	10	90	3	0	0	0	0	0	111	17.14	17.33	17.33	17
114	45.6274	0	30.057	1	1	0	0	0	0	0	0	0	0	0	330	0	38.4	6.6	164	5.4	15.3	0.7	27	25	229	12.3	67.48	135	86	95	99	16		25	25	9	99	0	1	0	0	0	0	120	19.43	16.67	20	18
115	49.6493	0	30.061	1	1	0	0	0	0	0	0	0	0	0	347.14	0	37.2	6	174	3.4	18	1.9	22	21	213	7.2	73.2	158	102	66	97			25	25	13	100	0	1	0	0	0	0	120	18.28	19.33	20	18
116	64	0	30.104	1	1	0	0	0	0	0	0	0	1	0	333.33	0	38.2	4.8	184	3.6	15.7	0.7	65	70	380	67.2	71.35	132	84	78	99	18	4	50	45	12	90	1	0	1	0	0
117	72	0	30.214	1	1	0	0	0	0	0	0	0	1	0	93.7	1	38.6	5.6	186	4.5	14.4	0.8	85	71	471	37.9	72.23	126	79	102	96	32	12	37	24	9	90	0	0	0	0	1	0	96	15.42	15.33	16	13
118	61	0	30.367	1	1	1	0	0	0	0	0	0	1	0	304.76	0	38.2	4.7	130	2.8	16.4	1.5	51	48	401	8	68.3	135	77	70	97	15	3	25	21	9	98		0	1	0	0	0	114	18.28	18	16	17.5
119	50	0	30.478	2	1	1	1	0	0	0	0	0	1	0	265.71	1	37.1	11.1	305	9	13.4	1.3	55	51	495	180.4	60	130	65	75	100		15	48	32	13	75	4	0	0	1	0	0	93	13.71	16	12	14.5
120	61	0	30.483	1	1	1	0	0	1	0	0	0	1	0	288.57	1	37.5	5.8	200	4.2	12.4	1	101	101	325	46.7	48.36	130	85	94	98	12	7	29	21	8	50	2	0	1				121	15.43	20	20	20
121	48.9644	0	30.739	1	1	1	0	1	0	0	0	0	0	0	377.14	0	36	6	303	3.5	16.5	1.3	72	103	538	89	78.43	160	100		97			26	26	13	63	2	1	0
122	47	1	30.967	1	1	0	0	0	0	0	0	0	1	0	248.1	1	37.8	5.3	182	3.5	15.4	1.2	63	75	467	26.9	94.94	135	89	102	96	20	15	31	15	13	75	1	0	0	1	1	0	101	14.28	16	18.67	14.5
123	40	0	31.111	2	2	0	0	0	0	0	0	0	0	0	352.38	0	38	3.3	173	1.4	15.6	1.6	80	65	340	75.5	117.7	117	57	71	98	17		43	42	9	90	0	0	1	1	1	1	101	16	15.33	16	15
124	53	1	31.142	1	1	1	0	0	0	0	0	0	1	0	266.67	1	38	6.1	144	5.1	15	0.8	91	57	631	75.7	92.19	145	90	90	100	22	26	49	22	8	90	1	0	1	0	0	0	98	15.43	14.67	17.33	14
125	61	0	31.142	1	1	1	0	1	0	0	0	0	1	0	288.57	1	38.8	8.4	209	7.6	15.1	0.5	33	14	419	115.6	61.16	150	87	48	99	16	8	36	27	14	75	0	0	0	1	0	1	81	12	14	8	12.5
126	60.5096	0	31.142	2	1	1	0	0	0	0	0	0	0	0	325.24	0	37	5.5	183	3.6	13.5	1.4	19	20	249	10.6	96.46	130	90	90	99	15		25	25	14	95		0	0	0	0	0	106	17.14	16	18.67	15
127	62	1	31.562	1	1	1	0	0	0	0	1	0	1	0	247.62	1	36.4	7	187	5.7	14	0.8	56	95	394	170	38.42	128	77	66	98	22	21	44	22	11	90	0	0	0				126	20	18.67	20	19
128	63	0	31.877	1	1	1	0	0	0	0	0	0	1	0	276.19	1	39.6	7.2	131	5.6	15	0.7	61	46	389	142.7	85.94	115	70	70	97	21	6	33	26	10	60	1	0	0	1	0	1	102	13.14	15.33	17.33	17.5
129	51	0	32	1	1	0	0	0	0	0	0	0	0	0				6.6	184	5.6								125	80	65	98	18		23	23	12	75	1	0	0	0	0	0	101	16.57	14	16	15
130	36	0	32.046	2	2	0	0	0	0	0	0	0	0	0	390.48	0	37.9	6.9	254	4.2	13.4	2.2	54	45	358	48.8	92.35	120	69	77	100			29	28	9	75		0		0	1	1	85	14.26	13.33	13.33	11
131	50	0	32.051	2	2	0	0	1	0	0	0	0	0	0	368.57	0	38.5	5.3	220	3.7	13.2	1.2	26	32	212	20.9	107.82	127	85	91	98	23		25	25	12	70	3	0	1	1	0	1	98	14.29	14.67	16	15.5
132	49	0	32.18	2	1	0	0	0	0	0	0	0	0	0	198.57	1	36.5	6.8	225	3.7	12.5	2.3	24	39	211	1.4	104.58	140	80	100	98	12		14	13	14	75	4	1	0	1	1	1	93	14.86	13.33	14.67	14
133	73.5041	1	32.653	1	1	0	0	0	0	0	0	0	1	0	221.43	1	38.1	4.9	180	3.8	15.7	0.6	37	28	384	98	79.83	140	70	58	97	18	14	39	24	11	100	0	0	0	0	1	0
134	76	1	32.661	2	1	0	0	0	0	0	0	0	1	0				7.5	151		12.5		62	57	485	210.6	64.02	140	80	56	99	16	15	41	26	14	80	2	0	0	0	0	0	110	16.57	16	16	18
135	67	0	32.719	1	1	1	1	0	1	0	0	0	1	0	253	1	36.8	7.1	253	4.8	14.4	1.3	44	50	332	28.3	73.94	133	47	66		19	3	22	18	6	70		0	1	0
136	68	0	32.818	2	1	1	0	0	1	0	1	0	1	0				4.9	124	3.8								98	47	77	95	16	10	30	18	12	75	1	0	0	0	1	0	109	18.28	14.67	20	15.5
137	48	0	32.847	1	1	1	0	0	1	0	0	0	1	0	309.52	0	37.9	5.7	178	3.8	16.8	1.3	41	47	379	70.3	101.11	150	100	96	96		2	23	20	14			1		0
138	55.4986	0	32.872	1	1	1	0	0	0	0	0	0	0	0	298.1	1	36.6	5.2	258	4.1	11.6	0.7	67	40	363	250.5	45.55	130	97	105	98	10		24	22	8	85	1	0	0	1	1	1	82	12	12	14.67	14
139	55	0	33.126	1	1	1	0	0	1	0	0	0	0	0	404.76	0	38	5.4	162	3.7	12.9	1	22	21		7	63.18	133	77	90	100	15		30	30	12	73		0	0	1		1
140	59.5671	0	33.594	1	1	1	0	0	0	0	0	0	1	0	252.38	1	37	11.1	201	8.4	16.1	2.1	67	50	427	73.8	97.39						10	29	18	10			1	0	1	0	0	88	13.14	15.33	10.67	12.5
141	53.2822	0	33.76	2	1	0	0	0	0	0	0	0	1	0	538.1	0	37.7	7.3	182	4.3	13.7	2.2	89	134	307	3.5	95.72	100	60	69	97	16	15	33	16	11	95	0	0	0	1	0	1	94	16	13.33	16	14
142	71	1	33.897	1	1	1	0	0	0	0	0	0	1	0	107.33	1		6.5	295	5.3	12.2	0.8	56	59	330	78.8	90.34	175	100	98	96	20	15	36	21	10	75	0	0	1	1	1	1	90	12.57	15.33	13.33	13.5
143	56	1	34.294	1	2	0	0	0	0	0	0	0	1	0	276.19	1	38	13	289	11.4	14.1	0.9	54	36		216.3	95.14	146	81	68	96	22	13	32	17	9	75	0	1	1	0	0	0
144	69	1	34.331	1	1	1	0	0	1	0	0	0	1	0	261.9	1	36	9.8	190	9.2	13.2	0.5	29	14	435	238.4	47.21						18	37	18	11			1	1	0	0	0	91	13.71	13.33	16	13.5
145	60.0356	0	34.928	2	1	0	0	0	1	0	0	0	0	0	486.36	0	37	4.6	228	3.4	13.3	0.8	30	47	159	6.3	85.51	170	100	110	97			20	20	7	75		1				0	92	14.28	14.67	14.67	14
146	65	0	35.077	1	1	0	0	0	0	0	0	0	1	0	300	0	37.7	6.2	240	3.9	16.4	1.8	30	23	354	48.7	61.22						3	29	24	11			1	0	0	1	0	98	14.28	15.33	16	15.5
147	65	0	35.546	1	1	1	0	0	1	0	0	0	1	0	299.52	1	37.3	4.5	177	3.4	12.1	0.8	42	30	431	83.6	65.04	150	80	85	98	20	3	38	34	13	75	0	0	1	0	1	0	99	16	16.67	9.33	15
148	48	1	35.908	1	1	0	0	0	0	0	0	0	1	1			38.5	5	147	4.1	15.4	0.4	60	39	343	53.8	93.09	142	88	104	98	20	22	47	24	11	75	0	1	0	0	0	0	88	11.42	13.33	14.67	15
149	44.5671	0	36.077	1	1	0	0	1	0	0	0	0	1	0	338.1	0	36	6.1	252	4.5	15.3	1	88	145	568	55	104.06	120	88	109	97		12	30	17	8	20	1	0	0	0	0	0	118	19.43	17.33	20	17.5
150	62	0	36.264	2	1	0	0	1	1	0	0	0	1	0	266.67	1	37	9.3	239	5.6	14.3	2.9	22	25	265	34.6	102.73	155	65	88	98	11	5	28	21	14	80		0		1	1	1	79	12.57	11.33	13.33	11.5
151	50	0	36.281	2	1	1	0	0	0	0	0	0	1	0	143	1	39.3	4.3	172	3.5	9.6	0.5	46	18	493	195.8	55.61	142	72	82	99	25	9	30	20	13	80	0	0	1	0		0	112	13.71	19.33	20	17.5
152	55.9151	0	36.332	2	1	0	0		0	0	0	0	1	0	304.76	0	38.6	7.3	231	5.6	13.6	1.1	44	38	491	39.7	99.62						6	27	20	11			1	1	1	1	1	63	8	10	14.67	8.5
153	56	1	37.435	1	1	1	0	0	0	0	0	0	1	0	290.48	1	38.5	5.5	173	3.2	15.7	1.3	39	27	340	27.9	50.09						17	44	25	11			1	0	0	0	0	107	14.85	17.33	17.33	16
154	68	0	37.949	2	1	1	0	0	0	0	0	0	1	0	349.05	0	36	5.2	207	3.2	11.4	1.5	45	28	352	31	93.96	114	61	78	95	28	8	33	24	13	50	1	0	1	0	0	0	98	16.57	14	16	14
155	53	0	38.062	1	1	1	0	0	0	0	0	0	0	0	359.52	0	37.1	9.2	185	6.4	11.9	1.7	33	37	320	20.7	98.53	130	70	82	97	16		28	28	12	75		0	0	0	1	1	88	13.15	14	12	13.5
156	73	0	40	2	1	1	0	1	0	0	0	0	1	0	300	0	36.6	5.8	156	3.8	15.3	1.3	31	22	275	27.8	90.72	135	75	74	97	20	4	26	20	13	100	0	0		0	1	0	84	12	12	16	12
157	65	0	41.623	2	1	0	0	1	0	0	0	0	1	0	280.95	1		8.5	127	6.9	12.5	1.1	37	25	409	66.6	62.26	132	52	74	96	21	11	28	16	12	25	1	0	1	0	1	1	79	12	10	14.67	12.5
158	45.2356	0	43.288	2	1	1	0		1	0	0	0	0	0	377.14	0	38	3.2	180	1.7	11.9	1.1	19	26	229	8.2	109.07							22	20	14	100	0	1
159	46	0	44.818	1	1	0	0	0	0	0	0	0	1	0	202.38	1	37.3	6	247	5.2	15.1	0.6	44	36	607	135.8	108.25	153	94	92	99	20	10	34	23	11	75	0	0	0	0	0	0	95	14.29	13.33	17.33	14.5
160	54	0	54.881	1	1	1	0	1	0	0	0	0	1	0	374.29	0	39	5.9	205	4.7	13.7		46	38	416	99.4	85.99	153	98	100	100	14	5	25	19	12			0		0
161	56	1		1	1	1	0	1	0	0	0	0	1	0	79	1	36.6	4.2	245	3.3	14.5	0.6	25	23	190	167.6	57.76	162	88	73	98	20	9	31	21	9	95	1	0	1	0	0	0	108	16	17.33	16	17
162	52.7151	0		2	1	0	0	1	0	0	0	0	0	0	141.9	1	37.5	5.8	294	4.5	12.3	0.8	44	42	429	40.3	97.74	123	83	91	99	16		22	19	9	100	3	0	0	1	1	1	91	16.57	12.67	16	11.5
163	84	0		2	1	0	0		0	0	0	0	1	0	215.48	1	36.4	7.7	161	6.7	11.7	0.7	25	13	291	154.9	77.15	133	67	87	97	18	21	45	24	10	50	4	0	1
164	79	0		1	1	1	0	0	0	0	0	0	1	0	219.05	1	37.7	12.2	235	9.2	13.6	1.2	92	109	399	135.8	34.1	124	75	80	99	20	8	39	30	10	65	2	0	1	1	0	0	97	16	13.33	16	15
165	67.7397	1		1	1	0	0	0	0	0	0	0	1	0	295.24	1	36.2	9.5	201	8.3	14.1	0.6	83	69	362	208	65.14	150	96	106	97	20	17	44	24	11	75	0	1	0	0	0	0	114	17.71	18	13.33	19
166	78.8438	0		1	1	1	0	0	0	0	0	0	1	0	304.76	0	39	11.8	178	8.9	14	0.7	16	13	185	130	47.5	125	86	71	99	23	3	39	34	13	90	0	0	0	0	0	0	96	16.57	16	16	11.5
167	33.3178	0		2	2	0	0	1	0	0	0	0	1	0	309.52	0	38	17	405	14.6	14.6	2	27	23	236	237	116.18	107	65	72	98	12	4	37	32	10	75	0	0	0	1	1	1	64	10.29	8	9.33	10.5
168	46	0		1	1	1	0		0	0	0	0	1	0	316.19	0	38.6				15.8	1.7	82	179	253	103.3	105	130	80	77	97	14	12	33	20	14	85	0	0	0
169	74.6932	0		2	1	1	0	0	0	0	0	0	0	0	328.57	0	36.8	6.4	229	2.7	14	3	61	64		36.6	75.94	166	91	92	96			43	40	13	75		1	0	0		0	91	14.86	12	17.33	13
170	65	0		2	1	1	0	0	0	0	0	0	0	0	328.57	0	38.5	11.1	231		12.2		26	26	391	111.4	45.25	143	77	87	97			28	26	12	75	0	0	1	0	1	0
171	33	0		2	1	0	0	0	0	0	0	0	0	0	347.14	0	37.2	4	149	2.3	15.2	1.4	61	64	307	46.7	122.19	125	75	75	100	20		26	25	10	75	1	0	0			0	94	17.14	12.67	17.33	12.5
172	35.274	0		1	1	0	0	0	0	0	0	0	1	0	347.62	0	38.2	6.2	186		15.5	1.6	29	16	330	87	87.3	133	84	79	100	14	7	28	20	11	95	0	0	0	0	0	0	127	20	18.67	20	19.5
173	45.7671	0		1	2	0	0	1	0	0	0	0	1	0	350.48	0	36.2	3.6	125	2.1	14	1.2	27	27	203	13.2	94.56	120	80	81	98	23	13	37	22	14	75	1	0	0	0	0	0	106	17.71	16.67	16	15
174	43.7781	0		1	1	0	0	0	0	0	0	0	0	0	371.43	0	37.5	9.5	179	7.5	14.5	1.5	23	20	208	155.5	99.64	115	65	62	98	12		21	21	12	90	0	0	0	0	0	0	122	17.71	18	20	20
175	28	0		2	1	0	0	0	0	0	0	0	0	0	380.95	0	36.6	6.5	283	4.7	13.5	1.5	27	21	193	0.3	116.28	110	70	65	99	12		17	17	13	95	0	0		1	0	1	120	17.71	16.67	20	19.5
176	50	0		2	2	0	0		0	0	0	0	1	0	385.71	0	37.1	8.4	306	5.1	14.1	2.3	47	39	311	37	84.96	123	85	70	96		7	27	17	14	100		0
177	41	0		1	2	0	0	0	0	0	0	0	0	0	402.86	0	38	5.1	272	3.4	17.2	1.2	175	162	272	9.8	115.87	123	87	80	98			36	35	8	75	0	0	0	0	1	1	78	12	11.33	14.67	11.5
178	56	0		1	1	1	1	0	0	0	0	0	0	0	414.76	0	36	5.4	262	2.9	14.9	1.6	26	48	253	1.9	78.97	146	70	63	97	18		21	21	13	90	1	0	0	0	0	0	104	17.14	14.67	14.67	16.5
179	30	0		1	1	0	0	0	0	0	0	0	0	0	455.24	0	36	7.9	261	4.5	15.9	2.1	22	24	205	0.4	100.55	118	75	93	98	18		29	28	11	75	0	0	0	0	0	0	128	18.86	20	20	20
180	55	0		2	1	1	0	0	1	0	0	0	0	0	503.81	0		11.9	319	7.5	12.2	3.2	17	23	126	4.9	74.2	125	73	84	99	14		26	26	12	85	1	0	0	1	1	1	84	10.29	12	13.33	15.5
181	30	0		2	1	0	0	0	0	0	0	0	0	0	511.43	0	36	9.7	236	6	15.6	3.1	16	13	172	0.4	105.6	118	75	93	98	16		29	28	8	90	1	0	0	0	0	0	101	13.14	16	17.33	16.5
182	66.4274	0		1	1	1	0	0	0	0	0	0	0	0			37.6	5.1	242	4	14.8	0.6	24	15	355	97.9	91.42	170	100	85	96	15		19	19	6	100	0	0	0	0	0	0	116	18.86	17.33	16	18
183	46.011	0		2	2			0					0	0				5.8	555	3.6								120	60	71	99	13		21	21	8	74	2	0	1	0	1	1	93	13.71	13.33	18.67	13.5
184	67.8137	0		1	1	1	1	0	0	0	0	0	0	0			38	2.8	135	2	11.5		20	11		3.1	70.24	155	75	56	99	20		51	51	12	45	1	0	1	1	1	1	81	10.28	12.67	12	13.5
185	71	0		2	1	0	0	0	0	0	0	0	1	0				3.4	134									136	80	79	97	16	3	37	34	14	100		0	1	0	1	0	98	17.14	13.33	16	14
